# Supplementary material for: Initial experience with the convergent procedure for longstanding persistent atrial fibrillation: A 5 year dataset
Source: Data Brief. 2020 Mar 12;30:105417. doi: 10.1016/j.dib.2020.105417 (PMC7118295; doi:10.1016/j.dib.2020.105417)
Supplement: Supplementary file 1 [file mmc1.xlsx]

## Sheet: Raw data
Identifier	Age at recruitment (years)	Gender (M=Male, F=Female)	Hypertension	Smoker	Ischaemic heart disease (previous PCI)	Diabetes	Duration of persistent atrial fibrillation at recruitment (months)	Taking class I anti-arrhythmic drug (Flecainide) at recruitment	Taking class III anti-arrhythmic drug (Amiodarone) at recruitment	Number of previous DC cardioversions	Number of previous catheter ablations	Pacemaker in situ	Hypertrophic cardiomyopathy	Date of first part of the convergent procedure (recruitment)	Required DCCV after convergent procedure?	Required second catheter ablation after convergent procedure?	Required third catheter ablation after convergent procedure?	In sinus rhythm at first follow-up?	In atrial tachycardia at first follow-up?	In sinus rhythm at second follow-up?	In atrial tachycardia at second follow-up?	Still taking anti-arrhythmic drugs at second follow-up	In sinus rhythm at last follow-up?	In atrial tachycardia at last follow-up?	Still taking anti-arrhythmic drugs at last follow-up	Total duration of follow-up (months)	Starting NYHA symptomatic class	Starting EHRA symptomatic class	Latest NYHA symptomatic class	Latest EHRA symptomatic class	Starting ejection fraction (% on echocardiogram)	Latest ejection fraction (% on echocardiogram)	Starting atrial diameter (mm on echocardiogram)	Latest atrial diameter (mm on echocardiogram)	Catheter ablation: pulmonary vein isolation performed	Catheter ablation: cavotricuspid isthmus line performed	Catheter ablation: roof line performed	Catheter ablation: complex fractionated atrial electrograms ablated	Catheter ablation: mitral line performed	Catheter ablation: other ablation lesions performed	Surgical access method	Number of surgical (epicardial) lesions delivered	Anticoagulated with direct oral anticoagulant (remainder on warfarin)	Surgical complication	Catheter complication	Nature of complication	Died?
SBH1	74	M	No	No	Yes	No	21	No	Yes	1	0	No	No	2013-12-05	No	No	No	Yes	No	No	No	No	No	No	No	33	2	2	1	1	50	60	40	48	Yes	No	No	No	No	No	Subxiphoid, transdiaphragm	9	No	No	No	No	No
SBH2	61	M	No	Yes	No	No	33	No	Yes	0	2	No	No	2013-12-05	No	Yes	Yes	Yes	No	No	No	No	Yes	No	Yes	57	2	2	1	1	40	40	44	40	Yes	No	No	Yes	No	Anterior	Subxiphoid, transdiaphragm	8	No	Yes	No	Acute: Inferior vena cava perforation requiring sternotomy	No
SBH3	61	M	Yes	No	Yes	No	72	No	Yes	1	1	No	No	2014-01-22	No	Yes	No	No	Yes	Yes	No	Yes	Yes	No	Yes	54	3	2	2	1	50	50	41	40	Yes	Yes	No	Yes	Yes	Septal	Subxiphoid, transdiaphragm	15	Yes	No	No	No	No
SBH4	73	F	No	No	No	No	20	No	No	1	1	No	No	2014-01-22	Yes	Yes	No	No	Yes	No	Yes	No	Yes	No	Yes	56		3		2	68	65	45	43	Yes	Yes	No	No	No	No	Subxiphoid, transdiaphragm	14	No	No	No	No	No
SBH5	76	M	Yes	No	No	Yes	63	No	No	1	3	No	No	2014-01-31	No	Yes	No	Yes	No	No	Yes	No	Yes	No	No	34		2		1	55	55	50	51	Yes	No	No	Yes	No	Floor, superior vena cava	Subxiphoid, transdiaphragm	10	No	No	No	No	No
SBH6	67	M	No	No	No	No	26	No	Yes	0	1	No	No	2014-04-01	No	Yes	No	Yes	No	Yes	No	No	No	No	Yes	53		3		3	60	58	41	43	Yes	Yes	Yes	No	No	No	Subxiphoid, transdiaphragm	22	Yes	No	No	No	No
SBH7	68	M	No	No	No	No	28	Yes	Yes	2	0	No	No	2014-05-22	No	No	No	Yes	No	No	No	No	Yes	No	Yes	49		3		1	60	60	43	44	Yes	Yes	No	Yes	No	Floor	Subxiphoid, transdiaphragm	19	No	No	No	No	No
SBH8	68	M	No	Yes	No	No	25	No	Yes	2	0	No	No	2014-05-22	No	No	No	Yes	No	No	No	No	Yes	No	No	46	2	2	1	1	49	55	47	48	Yes	Yes	No	No	No	No	Subxiphoid, transdiaphragm	18	No	No	No	No	No
SBH9	76	M	Yes	No	No	No	13	No	Yes	1	0	No	No	2014-07-10	No	Yes	No	Yes	No	No	Yes	No	Yes	No	No	47		2		1	55	55	52	50	Yes	No	Yes	Yes	No	Floor, septum	Subxiphoid, transdiaphragm	22	No	No	No	No	No
SBH10	66	M	Yes	No	No	No	36	Yes	No	1	0	No	No	2014-07-10	No	No	No	No	No	No	No	No	No	No	Yes	32	2	2	1	2	50	53	51	49	Yes	No	Yes	Yes	No	Floor	Subxiphoid, transdiaphragm	24	No	No	No	No	No
SBH11	63	M	Yes	No	No	No	19	No	No	0	0	No	No	2014-10-02	No	No	No	No	No	No	No	No	No	No	No	33		3		3	55	55	55	54	Yes	No	No	Yes	No	No	Subxiphoid, transdiaphragm	22	No	No	No	No	No
SBH12	72	M	No	No	Yes	No	15	No	No	1	0	No	No	2014-11-13	Yes	No	No	Yes	No	No	No	No	Yes	No	No	34	3	3	2	1	34	41	48	46	Yes	No	Yes	No	No	No	Subxiphoid, transdiaphragm	22	No	No	No	No	No
SBH13	76	F	No	No	No	No	19	No	Yes	1	0	No	No	2014-11-13	No	No	No	No	No	No	No	No	No	No	No	42	3	4	2	4	35	43	45	46	Yes	No	No	Yes	No	No	Subxiphoid, transdiaphragm	27	No	No	No	No	No
SBH14	59	F	No	Yes	No	No	48	No	No	5	0	No	No	2015-01-21	No	No	No	No	No	No	No	No	No	No	No	35		2		1	60	58	42	43	Yes	No	No	No	No	No	Subxiphoid, transdiaphragm	23	No	No	No	No	No
SBH15	64	M	Yes	No	No	No	20	Yes	No	0	1	No	No	2015-04-02	No	Yes	No	No	Yes	Yes	No	No	Yes	No	No	41		2		1	61	60	48	46	Yes	Yes	Yes	Yes	No	No	Subxiphoid, transdiaphragm	8	Yes	Yes	No	Long-term: Pericardial hernia requiring surgery at 9 months	No
SBH16	79	M	No	No	No	No	30	No	No	3	0	No	No	2015-04-02	Yes	No	No	No	No	No	No	Yes	No	No	No	39		2		2	60	60	47	48	Yes	Yes	No	Yes	No	No	Subxiphoid, transdiaphragm	10	No	No	No	No	No
SBH17	60	M	No	No	No	No	13	No	Yes	0	0	No	No	2015-04-02	No	No	No	Yes	No	No	No	No	Yes	No	No	31	2	2	2	1	48	65	57	51	Yes	Yes	No	No	No	No	Subxiphoid, transdiaphragm	9	No	No	Yes	Acute: Tamponade (pericardiocentesis)	No
SBH18	83	F	Yes	No	No	Yes	24	No	No	0	0	No	No	2015-08-26	No	No	No	Yes	No	Yes	No	No	No	Yes	Yes	25		2		2	55	55	31	37	Yes	Yes	No	No	No	No	Subxiphoid, transdiaphragm	19	No	No	No	No	No
SBH19	74	M	No	No	No	No	26	No	Yes	2	0	No	No	2015-10-05	No	No	No	Yes	No	No	No	No	Yes	No	Yes	37		2		1	65	65	52	50	Yes	Yes	Yes	Yes	No	No	Subxiphoid, transdiaphragm	27	No	No	No	No	No
SBH20	64	M	No	No	No	No	120	No	Yes	1	0	No	No	2015-10-27	Yes	Yes	No	No	Yes	No	Yes	No	No	No	No	34		2		2	60	60	53	52	Yes	Yes	No	Yes	No	Floor	Subxiphoid, transdiaphragm	31	No	No	No	No	No
SBH21	74	F	Yes	No	No	No	90	No	Yes	0	0	No	No	2016-02-02	No	No	No	No	No	No	No	No	No	No	Yes	41	3	3	3	2	35	35	52	50	Yes	Yes	Yes	Yes	No	Septal	Subxiphoid, transdiaphragm	25	No	No	No	No	No
SBH22	63	M	No	Yes	No	No	30	No	No	1	0	No	No	2016-02-11	No	No	No	Yes	No	Yes	No	No	Yes	No	No	29	2	2	1	1	46	49	60	58	Yes	Yes	No	Yes	No	Floor	Subxiphoid, transdiaphragm	31	Yes	No	No	No	No
SBH23	80	M	Yes	No	Yes	No	48	No	No	2	1	No	No	2016-02-18	Yes	No	No	No	No	No	No	No	Yes	No	No	31		3		3	65	60	49	47	Yes	Yes	Yes	Yes	No	No	Subxiphoid, transdiaphragm	33	Yes	No	No	No	No
SBH24	80	F	Yes	No	No	Yes	96	No	No	0	2	No	No	2016-02-22	No	Yes	Yes	No	Yes	No	Yes	Yes	Yes	No	Yes	32	3	3	2	2	42	45	44	45	Yes	Yes	No	Yes	No	No	Subxiphoid, transdiaphragm	21	No	No	No	No	No
SBH25	76	F	No	No	No	Yes	120	No	No	1	2	No	No	2016-04-19	No	No	No	Yes	No	No	No	No	Yes	No	Yes	22	3	3	2	2	35	30	50	52	Yes	No	No	Yes	No	Left atrial appendage	Subxiphoid, transdiaphragm	10	No	No	No	No	No
SBH26	72	M	No	No	No	No	15	No	Yes	1	0	No	Yes	2016-04-21	No	No	No	Yes	No	Yes	No	Yes	Yes	No	Yes	20	2	2	1	2	38	55	55	53	Yes	Yes	Yes	No	Yes	No	Subxiphoid, transdiaphragm	11	No	No	No	No	No
SBH27	59	F	No	Yes	No	No	33	No	Yes	0	1	No	No	2016-06-01	No	No	No	No	No	No	No	Yes	No	No	No	28	3	4	3	4	25	22	55	54	Yes	No	No	No	No	No	Subxiphoid, transdiaphragm	32	No	No	No	No	No
SBH28	73	M	No	No	No	No	41	No	Yes	1	0	Yes	No	2016-06-02	Yes	No	No	No	Yes	No	Yes	No	No	Yes	No	28		2		1	55	55	42	40	Yes	Yes	No	Yes	No	No	Subxiphoid, transdiaphragm	17	No	No	No	No	No
SBH29	59	M	No	No	No	No	35	No	No	0	2	No	No	2016-07-21	No	No	No	Yes	No	No	No	Yes	Yes	No	No	27		2		1	53	45	45	42	Yes	Yes	No	No	No	No	Subxiphoid, transdiaphragm	15	Yes	No	No	No	No
SBH30	72	M	Yes	No	Yes	Yes	30	No	No	1	0	No	No	2016-09-08	Yes	No	No	No	Yes	No	Yes	No	No	Yes	No	25	2	2	2	2	50	30	40	39	Yes	No	Yes	Yes	Yes	No	Subxiphoid, transdiaphragm	12	Yes	No	No	No	No
SBH31	70	M	No	No	No	No	14	No	No	1	0	No	No	2016-09-13	No	Yes	No	No	No	No	No	No	No	No	No	29	3	4	3	4	45	56	63	59	Yes	Yes	No	Yes	No	Floor	Subxiphoid, transdiaphragm	9	No	No	No	No	No
SBH32	70	F	No	No	No	No	23	Yes	No	0	2	No	No	2016-12-15	Yes	Yes	Yes	Yes	No	Yes	No	No	No	Yes	Yes	20		3		3	60	60	35	33	Yes	Yes	Yes	Yes	Yes	No	Subxiphoid, transdiaphragm	8	Yes	No	No	No	No
SBH33	46	M	Yes	Yes	No	No	16	No	Yes	0	0	Yes	Yes	2017-02-07	Yes	No	No	Yes	No	No	Yes	Yes	No	No	Yes	19		3		3	55	45	50	55	Yes	Yes	Yes	No	No	Floor	Subxiphoid, transdiaphragm	12	No	No	No	No	No
SBH34	71	M	Yes	No	No	No	60	No	Yes	2	0	No	No	2017-02-21	No	Yes	No	No	No	No	No	Yes	No	No	Yes	16		3		3	55	52	50	48	Yes	Yes	Yes	Yes	No	No	Subxiphoid, transdiaphragm	10	Yes	No	No	No	No
SBH35	74	M	No	No	No	No	50	No	No	0	3	No	No	2017-02-22	No	No	No	Yes	No	Yes	No	No	Yes	No	No	19	2	3	1	1	47	46	43	42	Yes	Yes	No	No	Yes	No	Subxiphoid, transdiaphragm	18	Yes	No	No	No	No
SBH36	75	M	Yes	No	No	Yes	28	No	Yes	0	0	No	No	2017-06-13	Yes	No	No	No	Yes	No	No	No	No	Yes	No	14		2		1	55	55	53	52	Yes	Yes	Yes	No	No	No	Subxiphoid, transdiaphragm	15	Yes	No	No	No	No
SBH37	72	M	Yes	No	No	No	40	No	Yes	6	3	No	No	2017-09-27	Yes	No	No	Yes	No	No	No	No	Yes	No	Yes	19	2	3	1	1	49	55	41	43	Yes	Yes	No	Yes	No	No	Subxiphoid, transdiaphragm	14	No	No	No	No	No
SBH38	84	M	Yes	No	No	No	26	No	No	1	0	No	No	2017-10-06	No	Yes	No	No	No	No	No	No	Yes	No	No	21	3	3	3	3	45	55	52	55	Yes	Yes	Yes	Yes	No	No	Subxiphoid, process resected	40	Yes	No	No	No	No
SBH39	72	M	Yes	No	No	No	18	No	Yes	2	0	No	No	2017-11-08	No	Yes	No	Yes	No	No	No	No	Yes	No	No	13		4		1	55	55	50	52	Yes	Yes	Yes	No	No	Posterior	Subxiphoid, transdiaphragm	14	Yes	No	Yes	Acute: Tamponade (pericardiocentesis)	No
SBH40	66	M	No	No	No	No	15	No	Yes	0	0	No	No	2018-03-16	No	No	No	Yes	No	Yes	No	No	Yes	No	Yes	15	3	3	2	1	38	65	42	41	Yes	Yes	Yes	No	Yes	No	Subxiphoid, process resected	19	Yes	Yes	No	Acute: Phrenic nerve palsy	No
SBH41	62	F	No	No	No	No	14	No	No	1	0	No	No	2018-04-25	No	No	No	Yes	No	No	No	No	Yes	No	No	15		3		1	60	60	40	38	Yes	Yes	Yes	No	No	No	Subxiphoid, transdiaphragm	20	Yes	No	No	No	No
SBH42	58	F	No	Yes	No	No	24	No	Yes	1	0	No	No	2018-05-16	No	No	No	Yes	No	Yes	No	No	Yes	No	No	14	3	3	2	2	25	30	51	54	Yes	Yes	No	No	No	No	Subxiphoid, process resected	21	Yes	No	No	No	No
SBH43	46	M	No	No	No	No	14	No	No	1	1	No	Yes	2018-06-26	No	No	No	Yes	No	Yes	No	No	Yes	No	No	12		3		1	55	55	44	44	Yes	Yes	Yes	Yes	No	Floor	Subxiphoid, process resected	24	Yes	No	No	No	No

## Sheet: Kaplan-Meier analysis_HID
Duration follow-uopp	Lower bound (95%)	Upper bound (95%)	Survival distribution function	#N/A
0	1	1	1	0
0	1	1	1	0
0	1	1	1
2	1	1	1
2	0.926617	1	0.975
3	0.926617	1	0.975
3	0.795181	0.992319	0.89375
4	0.795181	0.992319	0.89375
4	0.712397	0.955936	0.834167
5	0.712397	0.955936	0.834167
5	0.667492	0.934108	0.8008
7	0.667492	0.934108	0.8008
7	0.667492	0.934108	0.8008
8	0.667492	0.934108	0.8008
8	0.616246	0.909087	0.762667
9	0.616246	0.909087	0.762667
9	0.616246	0.909087	0.762667
10	0.616246	0.909087	0.762667
10	0.555731	0.879877	0.717804
12	0.555731	0.879877	0.717804
12	0.423923	0.806598	0.615261
13	0.423923	0.806598	0.615261
13	0.356395	0.762261	0.559328
14	0.356395	0.762261	0.559328
14	0.356395	0.762261	0.559328
15	0.356395	0.762261	0.559328
15	0.356395	0.762261	0.559328
16	0.356395	0.762261	0.559328
16	0.228582	0.70363	0.466106
19	0.228582	0.70363	0.466106
19	0.228582	0.70363	0.466106
20	0.228582	0.70363	0.466106
20	0.228582	0.70363	0.466106
22	0.228582	0.70363	0.466106
22	0.228582	0.70363	0.466106
24	0.228582	0.70363	0.466106
24	0.228582	0.70363	0.466106
26	0.228582	0.70363	0.466106
26	0.228582	0.70363	0.466106
0.693147	-3.67625
1.09861	-3.67625
1.09861	-2.18632
1.38629	-2.18632
1.38629	-1.70748
1.60944	-1.70748
1.60944	-1.50443
1.94591	-1.50443
1.94591	-1.50443
2.07944	-1.50443
2.07944	-1.30588
2.19722	-1.30588
2.19722	-1.30588
2.30259	-1.30588
2.30259	-1.10395
2.48491	-1.10395
2.48491	-0.722145
2.56495	-0.722145
2.56495	-0.542971
2.63906	-0.542971
2.63906	-0.542971
2.70805	-0.542971
2.70805	-0.542971
2.77259	-0.542971
2.77259	-0.27005
2.94444	-0.27005
2.94444	-0.27005
2.99573	-0.27005
2.99573	-0.27005
3.09104	-0.27005
3.09104	-0.27005
3.17805	-0.27005
3.17805	-0.27005
3.2581	-0.27005
3.2581	-0.27005
Duration follow-uopp	Lower bound (95%)	Upper bound (95%)	Survival distribution function	#N/A
0	1	1	1	0
2	1	1	1	0
2	0.928392	1	0.97561
3	0.928392	1	0.97561
3	0.885284	1	0.95122
4	0.885284	1	0.95122
4	0.847117	1	0.926829
5	0.847117	1	0.926829
5	0.810344	0.993216	0.90178
6	0.810344	0.993216	0.90178
6	0.775508	0.977953	0.87673
7	0.775508	0.977953	0.87673
7	0.775508	0.977953	0.87673
9	0.775508	0.977953	0.87673
9	0.740802	0.961086	0.850944
10	0.740802	0.961086	0.850944
10	0.674855	0.923888	0.799372
11	0.674855	0.923888	0.799372
11	0.612347	0.883252	0.747799
13	0.612347	0.883252	0.747799
13	0.612347	0.883252	0.747799
14	0.612347	0.883252	0.747799
14	0.612347	0.883252	0.747799
16	0.612347	0.883252	0.747799
16	0.612347	0.883252	0.747799
19	0.612347	0.883252	0.747799
19	0.612347	0.883252	0.747799
20	0.612347	0.883252	0.747799
20	0.573728	0.859555	0.716641
21	0.573728	0.859555	0.716641
21	0.573728	0.859555	0.716641
25	0.573728	0.859555	0.716641
25	0.573728	0.859555	0.716641
27	0.573728	0.859555	0.716641
27	0.522009	0.831646	0.676828
28	0.522009	0.831646	0.676828
28	0.522009	0.831646	0.676828
29	0.522009	0.831646	0.676828
29	0.463839	0.799572	0.631706
31	0.463839	0.799572	0.631706
31	0.408933	0.764235	0.586584
32	0.408933	0.764235	0.586584
32	0.356771	0.726153	0.541462
33	0.356771	0.726153	0.541462
33	0.356771	0.726153	0.541462
34	0.356771	0.726153	0.541462
34	0.292981	0.68165	0.487316
39	0.292981	0.68165	0.487316
39	0.292981	0.68165	0.487316
41	0.292981	0.68165	0.487316
41	0.208644	0.626755	0.417699
47	0.208644	0.626755	0.417699
47	0.133922	0.562243	0.348083
53	0.133922	0.562243	0.348083
53	0.133922	0.562243	0.348083
54	0.133922	0.562243	0.348083
54	0.0428505	0.479274	0.261062
56	0.0428505	0.479274	0.261062
56	0	0.375427	0.174041
57	0	0.375427	0.174041
57	0	0.244132	0.0870207
86	0	0.244132	0.0870207
86	0	0	0
0.693147	-3.70125
1.09861	-3.70125
1.09861	-2.99552
1.38629	-2.99552
1.38629	-2.57721
1.60944	-2.57721
1.60944	-2.2693
1.79176	-2.2693
1.79176	-2.02832
1.94591	-2.02832
1.94591	-2.02832
2.19722	-2.02832
2.19722	-1.82382
2.30259	-1.82382
2.30259	-1.49643
2.3979	-1.49643
2.3979	-1.23574
2.56495	-1.23574
2.56495	-1.23574
2.63906	-1.23574
2.63906	-1.23574
2.77259	-1.23574
2.77259	-1.23574
2.94444	-1.23574
2.94444	-1.23574
2.99573	-1.23574
2.99573	-1.09907
3.04452	-1.09907
3.04452	-1.09907
3.21888	-1.09907
3.21888	-1.09907
3.29584	-1.09907
3.29584	-0.940741
3.3322	-0.940741
3.3322	-0.940741
3.3673	-0.940741
3.3673	-0.777983
3.43399	-0.777983
3.43399	-0.62841
3.46574	-0.62841
3.46574	-0.488604
3.49651	-0.488604
3.49651	-0.488604
3.52636	-0.488604
3.52636	-0.330113
3.66356	-0.330113
3.66356	-0.330113
3.71357	-0.330113
3.71357	-0.135827
3.85015	-0.135827
3.85015	0.0538391
3.97029	0.0538391
3.97029	0.0538391
3.98898	0.0538391
3.98898	0.294904
4.02535	0.294904
4.02535	0.558737
4.04305	0.558737
4.04305	0.892657
4.45435	0.892657

## Sheet: Kaplan-Meier analysis1_HID
Months follow-up	Lower bound (95%)	Upper bound (95%)	Survival distribution function	#N/A
0	1	1	1	0
0	1	1	1	0
0	1	1	1
2	1	1	1
2	0.926617	1	0.975
3	0.926617	1	0.975
3	0.795181	0.992319	0.89375
4	0.795181	0.992319	0.89375
4	0.712397	0.955936	0.834167
5	0.712397	0.955936	0.834167
5	0.667492	0.934108	0.8008
7	0.667492	0.934108	0.8008
7	0.667492	0.934108	0.8008
8	0.667492	0.934108	0.8008
8	0.616246	0.909087	0.762667
9	0.616246	0.909087	0.762667
9	0.616246	0.909087	0.762667
10	0.616246	0.909087	0.762667
10	0.555731	0.879877	0.717804
12	0.555731	0.879877	0.717804
12	0.423923	0.806598	0.615261
13	0.423923	0.806598	0.615261
13	0.356395	0.762261	0.559328
14	0.356395	0.762261	0.559328
14	0.356395	0.762261	0.559328
15	0.356395	0.762261	0.559328
15	0.356395	0.762261	0.559328
16	0.356395	0.762261	0.559328
16	0.228582	0.70363	0.466106
19	0.228582	0.70363	0.466106
19	0.228582	0.70363	0.466106
20	0.228582	0.70363	0.466106
20	0.228582	0.70363	0.466106
22	0.228582	0.70363	0.466106
22	0.228582	0.70363	0.466106
24	0.228582	0.70363	0.466106
24	0.228582	0.70363	0.466106
26	0.228582	0.70363	0.466106
26	0.228582	0.70363	0.466106
0.693147	-3.67625
1.09861	-3.67625
1.09861	-2.18632
1.38629	-2.18632
1.38629	-1.70748
1.60944	-1.70748
1.60944	-1.50443
1.94591	-1.50443
1.94591	-1.50443
2.07944	-1.50443
2.07944	-1.30588
2.19722	-1.30588
2.19722	-1.30588
2.30259	-1.30588
2.30259	-1.10395
2.48491	-1.10395
2.48491	-0.722145
2.56495	-0.722145
2.56495	-0.542971
2.63906	-0.542971
2.63906	-0.542971
2.70805	-0.542971
2.70805	-0.542971
2.77259	-0.542971
2.77259	-0.27005
2.94444	-0.27005
2.94444	-0.27005
2.99573	-0.27005
2.99573	-0.27005
3.09104	-0.27005
3.09104	-0.27005
3.17805	-0.27005
3.17805	-0.27005
3.2581	-0.27005
3.2581	-0.27005
Months follow-up	Lower bound (95%)	Upper bound (95%)	Survival distribution function	#N/A
0	1	1	1	0
2	1	1	1	0
2	0.928392	1	0.97561
3	0.928392	1	0.97561
3	0.885284	1	0.95122
4	0.885284	1	0.95122
4	0.847117	1	0.926829
5	0.847117	1	0.926829
5	0.810344	0.993216	0.90178
6	0.810344	0.993216	0.90178
6	0.775508	0.977953	0.87673
7	0.775508	0.977953	0.87673
7	0.775508	0.977953	0.87673
9	0.775508	0.977953	0.87673
9	0.740802	0.961086	0.850944
10	0.740802	0.961086	0.850944
10	0.674855	0.923888	0.799372
11	0.674855	0.923888	0.799372
11	0.612347	0.883252	0.747799
13	0.612347	0.883252	0.747799
13	0.612347	0.883252	0.747799
14	0.612347	0.883252	0.747799
14	0.612347	0.883252	0.747799
16	0.612347	0.883252	0.747799
16	0.612347	0.883252	0.747799
19	0.612347	0.883252	0.747799
19	0.612347	0.883252	0.747799
20	0.612347	0.883252	0.747799
20	0.573728	0.859555	0.716641
21	0.573728	0.859555	0.716641
21	0.573728	0.859555	0.716641
25	0.573728	0.859555	0.716641
25	0.573728	0.859555	0.716641
27	0.573728	0.859555	0.716641
27	0.522009	0.831646	0.676828
28	0.522009	0.831646	0.676828
28	0.522009	0.831646	0.676828
29	0.522009	0.831646	0.676828
29	0.463839	0.799572	0.631706
31	0.463839	0.799572	0.631706
31	0.408933	0.764235	0.586584
32	0.408933	0.764235	0.586584
32	0.356771	0.726153	0.541462
33	0.356771	0.726153	0.541462
33	0.356771	0.726153	0.541462
34	0.356771	0.726153	0.541462
34	0.292981	0.68165	0.487316
39	0.292981	0.68165	0.487316
39	0.292981	0.68165	0.487316
41	0.292981	0.68165	0.487316
41	0.208644	0.626755	0.417699
47	0.208644	0.626755	0.417699
47	0.133922	0.562243	0.348083
53	0.133922	0.562243	0.348083
53	0.133922	0.562243	0.348083
54	0.133922	0.562243	0.348083
54	0.0428505	0.479274	0.261062
56	0.0428505	0.479274	0.261062
56	0	0.375427	0.174041
57	0	0.375427	0.174041
57	0	0.244132	0.0870207
86	0	0.244132	0.0870207
86	0	0	0
0.693147	-3.70125
1.09861	-3.70125
1.09861	-2.99552
1.38629	-2.99552
1.38629	-2.57721
1.60944	-2.57721
1.60944	-2.2693
1.79176	-2.2693
1.79176	-2.02832
1.94591	-2.02832
1.94591	-2.02832
2.19722	-2.02832
2.19722	-1.82382
2.30259	-1.82382
2.30259	-1.49643
2.3979	-1.49643
2.3979	-1.23574
2.56495	-1.23574
2.56495	-1.23574
2.63906	-1.23574
2.63906	-1.23574
2.77259	-1.23574
2.77259	-1.23574
2.94444	-1.23574
2.94444	-1.23574
2.99573	-1.23574
2.99573	-1.09907
3.04452	-1.09907
3.04452	-1.09907
3.21888	-1.09907
3.21888	-1.09907
3.29584	-1.09907
3.29584	-0.940741
3.3322	-0.940741
3.3322	-0.940741
3.3673	-0.940741
3.3673	-0.777983
3.43399	-0.777983
3.43399	-0.62841
3.46574	-0.62841
3.46574	-0.488604
3.49651	-0.488604
3.49651	-0.488604
3.52636	-0.488604
3.52636	-0.330113
3.66356	-0.330113
3.66356	-0.330113
3.71357	-0.330113
3.71357	-0.135827
3.85015	-0.135827
3.85015	0.0538391
3.97029	0.0538391
3.97029	0.0538391
3.98898	0.0538391
3.98898	0.294904
4.02535	0.294904
4.02535	0.558737
4.04305	0.558737
4.04305	0.892657
4.45435	0.892657

## Sheet: PSM_HID
1	1
0.975	1
0.95	1
0.925	1
0.9	1
0.875	1
0.875	0.969697
0.85	0.969697
0.825	0.969697
0.8	0.969697
0.8	0.939394
0.8	0.909091
0.775	0.909091
0.775	0.878788
0.75	0.878788
0.75	0.848485
0.725	0.848485
0.7	0.848485
0.675	0.848485
0.65	0.848485
0.625	0.848485
0.6	0.848485
0.575	0.848485
0.575	0.818182
0.575	0.787879
0.55	0.787879
0.525	0.787879
0.5	0.787879
0.5	0.757576
0.475	0.757576
0.475	0.727273
0.45	0.727273
0.425	0.727273
0.4	0.727273
0.375	0.727273
0.35	0.727273
0.325	0.727273
0.3	0.727273
0.275	0.727273
0.275	0.69697
0.25	0.69697
0.225	0.69697
0.225	0.666667
0.225	0.636364
0.225	0.606061
0.2	0.606061
0.175	0.606061
0.175	0.575758
0.15	0.575758
0.15	0.545455
0.15	0.515152
0.15	0.484848
0.15	0.454545
0.125	0.454545
0.125	0.424242
0.1	0.424242
0.1	0.393939
0.075	0.393939
0.05	0.393939
0.05	0.363636
0.05	0.333333
0.05	0.30303
0.025	0.30303
0.025	0.272727
0.025	0.242424
-6.03684e-16	0.242424
-6.03684e-16	0.212121
-6.03684e-16	0.181818
-6.03684e-16	0.151515
-6.03684e-16	0.121212
-6.03684e-16	0.0909091
-6.03684e-16	0.0606061
-6.03684e-16	0.030303
-6.03684e-16	6.38378e-16

## Sheet: Log_HID
1	1
0.944444	1
0.944444	0.954545
0.944444	0.909091
0.888889	0.909091
0.833333	0.909091
0.777778	0.909091
0.777778	0.863636
0.722222	0.863636
0.666667	0.863636
0.666667	0.818182
0.611111	0.818182
0.611111	0.772727
0.555556	0.772727
0.555556	0.727273
0.555556	0.681818
0.555556	0.636364
0.5	0.636364
0.444444	0.636364
0.444444	0.590909
0.444444	0.545455
0.444444	0.5
0.388889	0.5
0.333333	0.5
0.333333	0.454545
0.333333	0.409091
0.277778	0.409091
0.277778	0.363636
0.222222	0.363636
0.166667	0.363636
0.166667	0.318182
0.166667	0.272727
0.111111	0.272727
0.111111	0.227273
0.0555556	0.227273
0.0555556	0.181818
0.0555556	0.136364
0.0555556	0.0909091
-3.05311e-16	0.0909091
-3.05311e-16	0.0454545
-3.05311e-16	3.19189e-16
